# Supplementary material for: Uropathogenic Escherichia coli Subverts Host Autophagic Defenses by Stalling Preautophagosomal Structures to Escape Lysosome Exocytosis
Source: J Infect Dis. 2024 Feb 8;230(3):e548–58. doi: 10.1093/infdis/jiae063 (PMC11420784; doi:10.1093/infdis/jiae063)
Supplement: jiae063_Supplementary_Data [file jiae063_supplementary_data.zip]

Archive with 6 entries (6 files):
- SupplementaryFigure 1.tif
- SupplementaryFigure 2.tif
- SupplementaryFigure 3.tif
- SupplementaryFigure 4.tif
- SupplementaryFigure 5.tif
- Supplementary_materials.docx
